# Supplementary material for: Endophytic Seed-Associated Bacteria as Plant Growth Promoters of Cuban Rice (Oryza sativa L.)
Source: Microorganisms. 2023 Sep 14;11(9):2317. doi: 10.3390/microorganisms11092317 (PMC10537011; doi:10.3390/microorganisms11092317)
Supplement: Supplementary file 1 [file microorganisms-11-02317-s001.zip]

Archive with 1 entries (1 files):
- microorganisms-2559640-supplementary.xls
