# Supplementary material for: Endophytic Seed-Associated Bacteria as Plant Growth Promoters of Cuban Rice (Oryza sativa L.)
Source: Microorganisms. 2023 Sep 14;11(9):2317. doi: 10.3390/microorganisms11092317 (PMC10537011; doi:10.3390/microorganisms11092317)
Supplement: Supplementary file 1 [file microorganisms-11-02317-s001.zip › microorganisms-2559640-supplementary.xls]

## Sheet: Cultivar INCA LP-5
Endophytic seed-associated bacteria as plant growth promoters of Cuban rice (Oryza sativa L.)
Ionel Hernández, Cecilia Taulé, Reneé Pérez-Pérez, Federico Battistoni, Elena Fabiano, Angela Villanueva-Guerrero, María Caridad Nápoles, Héctor Herrera
Supplementary Dataset 1. Effect of bacterial inoculation in rice growth in hydroponic system
		lenght				fresh weight				dry weight
Treatments	Shoot	error	Root	error	Shoot	error	Root	error	Shoot	error	Root	error
S5-1	14.3	0.9	8.9	0.53	36.2	2.7	44.3	2.1	8.1	0.45	6.7	0.12
S5-30	11.58	0.8	8.3	0.43	35	2.4	41.9	1.78	7.1	0.34	6.4	0.09
S5-31	13.19	0.78	8.7	0.33	33.9	1.6	40.4	1.45	7.4	0.46	6.6	0.14
S5-38	13.58	0.97	9.4	0.29	34.1	1.67	44	1.56	8.1	0.36	7.1	0.12
Z67	13.5	0.76	8.7	0.67	37.9	1.56	38.3	2.5	8	0.41	6.9	0.23
Control	12.41	0.89	9.21	0.45	32.9	2	37.5	2.45	7.3	0.32	6.5	0.1

## Sheet: cultivar INCA LP-7
Endophytic seed-associated bacteria as plant growth promoters of Cuban rice (Oryza sativa L.)
Ionel Hernández, Cecilia Taulé, Reneé Pérez-Pérez, Federico Battistoni, Elena Fabiano, Angela Villanueva-Guerrero, María Caridad Nápoles, Héctor Herrera
Supplementary Dataset 1. Effect of bacterial inoculation in rice growth in hydroponic system
		lenght				fresh weight				dry weight
Treatments	Shoot	error	Root	error	Shoot	error	Root	error	Shoot	error	Root SEx= 0.1*	error
S7-1	14.59	0.89	9.47	0.5	38	2.6	37	2.1	8.1	0.45	6.8	0.15
S7-3	14.67	0.78	8.89	0.4	36	2.48	33	1.8	7.8	0.37	7	0.09
S7-4	14.56	0.7	9.99	0.32	35	1.5	36	1.48	7.5	0.46	7	0.12
S7-6	14.18	0.89	9.6	0.3	35	1.6	35	1.66	7.5	0.37	7.3	0.12
Z67	14.54	0.8	9.68	0.66	34	1.5	31	1.45	7.6	0.44	6.9	0.26
Control	13.3	0.3	10.74	0.55	34	2.1	33	2.45	7.5	0.22	7.6	0.15
